# Supplementary material for: Autophagy protein NRBF2 has reduced expression in Alzheimer’s brains and modulates memory and amyloid-beta homeostasis in mice
Source: Mol Neurodegener. 2019 Nov 27;14:43. doi: 10.1186/s13024-019-0342-4 (PMC6882183; doi:10.1186/s13024-019-0342-4)
Supplement: Supplementary file 1 — Additional file 1: Table S1. T-stats* and adjusted p-values. [file 13024_2019_342_MOESM1_ESM.xlsx]

## Sheet: Table S1
	Table S1: T-stats* and adjusted p-values.
	Gene Name	Function in Autophagy	Entorhinal Cortex		Hippocampus		Medial Temporal Gyrus		Posterior Cingulate		Primary Visual Cortex		Superior Frontal Gyrus		MSBB_BA10		MSBB_BA22		MSBB_BA36		MSBB_BA40
			Log FC	Adj. p value	Log FC	Adj. p value	Log FC	Adj. p value	Log FC	Adj. p value	Log FC	Adj. p value	Log FC	Adj. p value	Log FC	Adj. p value	Log FC	Adj. p value	Log FC	Adj. p value	Log FC	Adj. p value
	AKT1	signaling	-0.879793	0.121602	0.893813	0.121498	0.160809	0.817803	0.496693	0.779625	0.481218	0.461079	-0.450376	0.404567	-0.0237637	0.740899	0.0215234	0.647513	0.0840843	0.0149755	0.00773477	0.984939
	AMBRA1	core	-0.173011	0.919593	-0.401039	0.732618	-2.06281	0.00999348	0.358028	0.0179441	0.789292	0.406975	-1.368	0.179559	0.0103037	0.76516	0.00545573	0.886359	-0.012966	0.628052	-0.00590013	0.984939
	AMPK	signaling	0	1	0	1	0	1	0	1	0	1	0	1	0	1	0	1	0	1	0	1
	ATF4	signaling	0	1	0	1	0	1	0	1	0	1	0	1	-0.0549402	0.681339	0.0630945	0.57413	0.0775029	0.267674	0.00976133	0.984939
	ATG10	core	0.62125	0.634455	0.137976	0.908609	-2.36385	0.00973622	-0.00629774	0.01625	-0.418916	0.622048	-1.34078	0.167765	0.0121407	0.896896	-0.0750539	0.438748	-0.0529387	0.371351	-0.129601	0.701701
	ATG101	core	-0.557565	0.35619	0.287267	0.788158	-0.48585	0.180635	-0.434011	0.17931	-0.337344	0.719356	-0.442702	0.543527	0	1	0	1	0	1	0	1
	ATG12	core	0.0829819	0.954053	0.82697	0.037811	0.467979	0.254867	-8.23e-05	0.242758	-0.451064	0.217303	0.356673	0.671357	-0.0339971	0.491984	-0.046696	0.396889	-0.0870096	0.0187232	-0.0312412	0.984939
	ATG13	core	-0.509291	0.496525	0.150993	0.788177	-0.363276	0.520134	0.487805	0.503703	-0.206491	0.69653	-0.485406	0.435543	0.0108933	0.812368	0.021578	0.660777	-0.0613067	0.0362914	-0.0253969	0.984939
	ATG14	core	-0.0369621	0.97148	0.0973615	0.834881	-0.466033	0.168014	0.0699274	0.155894	0.0772729	0.867231	-0.398761	0.380348	-0.0677772	0.336821	-0.047746	0.396889	-0.0490311	0.208453	-0.0229359	0.984939
	ATG16L1	core	-0.134972	0.94781	-1.49264	0.0379208	-1.01216	0.113929	0.112811	0.11686	-0.217106	0.782666	-0.65667	0.42681	0.0211579	0.740899	-0.045986	0.514103	-0.150812	0.000176549	-0.0227562	0.984939
	ATG16L2	core	-0.79922	0.185176	-0.255127	0.792876	1.11546	0.0579817	-0.043887	0.0587159	-0.0325883	0.963613	-0.413966	0.484567	0.0618906	0.491984	0.136702	0.324346	0.25461	0.000203831	0.073901	0.984939
	ATG2	core	0	1	0	1	0	1	0	1	0	1	0	1	0	1	0	1	0	1	0	1
	ATG3	core	0.447265	0.577544	-0.562588	0.371406	-0.000956101	0.998761	-1.15247	0.9998	-0.664856	0.167976	-0.709587	0.280326	-0.0462995	0.491984	-0.0468477	0.499572	-0.0457666	0.361652	-0.0281095	0.984939
	ATG32	core	0	1	0	1	0	1	0	1	0	1	0	1	0	1	0	1	0	1	0	1
	ATG40	core	0	1	0	1	0	1	0	1	0	1	0	1	0	1	0	1	0	1	0	1
	ATG4A	core	0.0716433	0.945867	-0.00461635	0.994336	-0.406558	0.375624	0.19036	0.321306	0.235813	0.566289	-0.141752	0.817331	-0.0354395	0.671	-0.00975134	0.892349	0.0110591	0.824666	-0.00306906	0.984939
	ATG4B	core	-0.121833	0.924377	0.00971729	0.983771	-0.332342	0.358499	-0.00717361	0.316356	0.540014	0.228362	-0.465402	0.405862	0.0538135	0.3642	0.0748574	0.324346	0.0590428	0.227901	0.0106126	0.984939
	ATG4C	core	0.800823	0.377465	-0.0206201	0.976811	0.514126	0.251534	-0.691205	0.224287	-0.331224	0.400026	-0.072833	0.934611	-0.0825823	0.3642	0.00594949	0.927492	0.0703999	0.310177	0.0122243	0.984939
	ATG4D	core	-0.0219027	0.986257	0.410511	0.354243	0.0987632	0.843204	1.04894	0.831576	0.351224	0.358716	-0.548214	0.240297	0.0041965	0.952179	-0.00605785	0.922866	-0.0786094	0.198127	-0.0373647	0.984939
	ATG5	core	0.0314513	0.980406	-0.369561	0.321348	-0.198095	0.706587	-0.369606	0.678532	-0.578138	0.180664	-0.654044	0.237992	-0.0266716	0.740899	-0.0952582	0.326719	-0.180145	0.00124909	-0.0308076	0.984939
	ATG7	core	-0.0574368	0.976782	0.0551693	0.925248	-0.155844	0.806711	-1.18132	0.774871	0.0603967	0.95326	-0.87146	0.20648	-0.00501743	0.896896	-0.0315032	0.438748	-0.0332767	0.247775	-0.0245825	0.984939
	ATG9A	core	-0.149138	0.854478	-0.214636	0.540833	-0.319499	0.425056	0.722429	0.352817	0.392811	0.379537	-0.44951	0.506482	0.0597557	0.345989	-0.0260184	0.608278	-0.0833997	0.0525198	-0.0341127	0.984939
	ATG9B	core	-0.234997	0.895015	0.927719	0.305836	-0.795963	0.317243	2.26636	0.272253	1.00025	0.264637	-0.790008	0.385997	0.0376825	0.791715	-0.0518338	0.690487	0.0240046	0.843236	0.041943	0.984939
	BAD	signaling	-1.71778	0.0184653	0.421869	0.415213	-0.3848	0.358365	-0.13628	0.30843	0.200937	0.771139	0.0867848	0.910756	-0.0437659	0.491984	0.0519265	0.396889	-0.0712551	0.050687	0.000338667	0.995602
	BAG3	mediator	0.706275	0.368537	0.300934	0.540974	1.02319	0.0537566	0.22258	0.0537671	0.210414	0.719233	0.874588	0.336987	-0.0221427	0.915399	0.175103	0.511856	0.568958	5.58075e-05	0.0452797	0.984939
	BCL2	signaling	-0.347394	0.787343	0.785204	0.253661	-1.68146	0.0136116	1.16492	0.0186424	0.84286	0.221773	-0.230933	0.777458	-0.0628879	0.3642	0.0283179	0.690487	0.194513	5.56069e-06	0.0295074	0.984939
	BCL2L1	signaling	0.379765	0.813312	0.796962	0.377399	-1.17076	0.135736	-0.124337	0.130636	0.530589	0.604785	-0.750945	0.378608	0.0264622	0.620196	0.0262874	0.647513	0.00655465	0.871495	-0.0035253	0.984939
	BECN1	core	0.662156	0.477381	-0.139679	0.791168	-0.296053	0.546519	-0.969968	0.539607	-0.491972	0.174942	-0.811121	0.201385	-0.0435448	0.491984	-0.0709824	0.330099	-0.128247	0.00155885	-0.0404499	0.984939
	BNIP3	receptor	-0.157432	0.892052	0.100401	0.869722	-1.17355	0.0366093	-0.408427	0.0416499	0.275747	0.603258	-0.425282	0.544507	-0.0917553	0.304432	-0.109992	0.326719	-0.209509	2.69326e-05	-0.0748412	0.854135
	BNIP3L	receptor	-0.554695	0.349707	0.890672	0.0287181	0.429446	0.296279	-1.07948	0.270212	0.222759	0.602135	-0.257686	0.736779	-0.0541312	0.491984	-0.0990702	0.326719	-0.167625	0.00259785	-0.0671965	0.984939
	C12orf44	core	0	1	0	1	0	1	0	1	0	1	0	1	0.0272542	0.778892	0.0496932	0.64385	-0.0714114	0.265655	0.0269551	0.984939
	CALCOCO2	receptor	0.503744	0.474923	0.128267	0.877387	0.225629	0.591372	-0.770864	0.590752	0.086824	0.88076	-0.660409	0.228728	-0.0482286	0.491984	0.0568345	0.499572	0.162822	0.00318167	-0.0100693	0.984939
	CAMKK2	signaling	0.0762726	0.940015	-0.555695	0.131006	-1.32632	0.0019984	-0.590912	0.00561717	0.141418	0.759361	-0.402829	0.460146	0.100254	0.3642	-0.0577314	0.660777	-0.350362	5.25324e-05	0.00664047	0.984939
	CBL	receptor	0.228659	0.881061	0.305168	0.761067	-1.40296	0.0200707	1.05458	0.0249735	0.704973	0.44244	-0.581418	0.508085	0.0871044	0.133329	0.0152347	0.729011	0.0471483	0.116366	0.0267859	0.984939
	CUE5	receptor	0	1	0	1	0	1	0	1	0	1	0	1	0	1	0	1	0	1	0	1
	DAPK1	signaling	0.42903	0.56954	-0.943069	0.0352903	-0.829636	0.0377398	-0.29281	0.0419816	-0.110224	0.868712	-0.0939368	0.90921	0.0723013	0.336821	-0.0406662	0.612976	-0.116019	0.0088098	-0.0332941	0.984939
	DAPK2	signaling	-0.335977	0.778387	0.0669425	0.96105	-0.532642	0.43285	0.756084	0.376839	-0.333281	0.672125	-0.743078	0.377069	-0.0999999	0.3642	-0.0510041	0.612976	0.0128924	0.871495	-0.0377211	0.984939
	DRAM1	signaling	0.643229	0.54516	-0.282635	0.730416	1.02189	0.12667	0.815752	0.128661	-0.237646	0.802454	-0.192518	0.81125	-0.0471389	0.740899	0.100794	0.494304	0.187135	0.00500657	0.0557163	0.984939
	FAM134B	receptor	0	1	0	1	0	1	0	1	0	1	0	1	-0.0200359	0.827746	-0.11658	0.327057	-0.226329	0.000224637	-0.0520071	0.984939
	FOXO3	signaling	-0.0359029	0.970611	0.54032	0.156318	-0.506808	0.0992132	0.00428687	0.104965	-0.0669928	0.852377	-0.338923	0.567996	0.0410602	0.3642	-0.0412883	0.438636	-0.0681044	0.0362914	-0.00980053	0.984939
	FUNDC1	receptor	0.30774	0.766715	-0.135223	0.775589	-0.584308	0.155146	-0.592552	0.145987	-0.298143	0.437958	-0.92806	0.141444	-0.0526394	0.491984	-0.155676	0.0139398	-0.258391	2.91691e-05	-0.0927581	0.762333
	GABARAP	core	0	1	0	1	0	1	0	1	0	1	0	1	-0.0483275	0.491984	-0.0280274	0.719747	-0.0271479	0.617969	-0.052333	0.984939
	GABARAPL1	core	-0.691953	0.458595	-0.0160221	0.983411	-0.562396	0.344371	-1.29218	0.287141	-0.556755	0.437714	-1.60454	0.0858901	0.0376978	0.740899	-0.1496	0.330099	-0.32361	0.000351154	-0.0658148	0.984939
	GABARAPL2	core	-0.136211	0.917501	-0.805175	0.0703576	-0.122279	0.818976	-1.44149	0.78298	-0.379782	0.425363	-0.60517	0.390996	-0.0220527	0.74703	-0.0620568	0.396889	-0.100344	0.0149755	-0.0354466	0.984939
	GRB2	signaling	-0.531311	0.35634	1.01841	0.0175544	-0.462592	0.223871	0.0921372	0.211723	-0.0125896	0.980749	-0.15986	0.810738	0.0332586	0.491984	-0.0526833	0.339483	-0.0576457	0.0766691	-0.0137911	0.984939
	HDAC6	mediator	-0.0663511	0.953788	-0.0996824	0.85035	1.32045	0.0260602	0.325095	0.0352339	0.148846	0.798308	-0.16417	0.806854	-0.0340899	0.491984	0.0172608	0.719747	0.0999248	0.0110716	-0.00205538	0.984939
	HRAS	signaling	-0.181083	0.831754	-0.254327	0.6303	-0.657889	0.322026	-0.331472	0.273371	0.753707	0.0613426	-0.731569	0.21602	0.00685849	0.915399	-0.00595605	0.91655	-0.0217832	0.680825	-0.0162676	0.984939
	IRS1	signaling	1.29772	0.0322991	-0.2224	0.701928	0.25537	0.739767	0.538655	0.707347	0.048687	0.934645	-0.830881	0.156957	0.100884	0.336821	0.0308745	0.717477	-0.0482225	0.451642	0.0261939	0.984939
	IRS2	signaling	0	1	0	1	0	1	0	1	0	1	0	1	0.0429606	0.491984	0.0524108	0.438748	0.055084	0.228203	0.0531514	0.984939
	KIAA0226	core	0	1	0	1	0	1	0	1	0	1	0	1	0.0831511	0.336821	0.0216039	0.612976	0.031605	0.451642	-0.0149601	0.984939
	KRAS	signaling	0.49289	0.562492	1.15721	0.00404562	0.268849	0.558059	0.188933	0.57029	-0.427714	0.293343	0.0330215	0.973531	0.0555993	0.3642	-0.111074	0.324346	-0.187771	0.000109102	-0.0328552	0.984939
	MAP1LC3A	core	-0.875053	0.231066	-0.148064	0.821249	-0.553085	0.411615	0.017821	0.344608	0.338503	0.7517	-1.32895	0.0728907	0.0185208	0.827746	-0.0662184	0.414092	-0.129599	0.0357982	-0.0424468	0.984939
	MAP1LC3B	core	0.232763	0.798972	-0.65709	0.0908529	-1.35834	0.0028436	-0.587959	0.00786941	-0.229394	0.679087	-0.353752	0.676472	0.050688	0.384375	-0.0634626	0.339483	-0.12141	0.00466539	-0.0300429	0.984939
	MAP1LC3B2	core	0	1	0	1	0	1	0	1	0	1	0	1	0.058986	0.740899	-0.144376	0.514103	-0.00178626	0.986902	-0.0145108	0.984939
	MAP1LC3C	core	1.01762	0.209795	-0.263481	0.798126	-0.488528	0.423749	0.950301	0.351905	-0.341359	0.714134	-0.727216	0.302734	0	1	0	1	0	1	0	1
	MAP2K1	signaling	0.0941458	0.953349	-0.916325	0.105534	-1.17254	0.0325353	-0.654461	0.038196	-0.211986	0.784564	-0.859233	0.267873	0.144241	0.194619	-0.0430055	0.690487	-0.236264	0.00257832	-0.0418918	0.984939
	MAP3K12	signaling	-1.62406	0.00403057	-0.291232	0.718888	0.206663	0.740334	0.754413	0.708063	-0.218775	0.765777	-0.733711	0.269546	0.0391522	0.491984	-0.021901	0.660777	-0.0397809	0.299457	0.00163421	0.984939
	MAP3K15	signaling	0	1	0	1	0	1	0	1	0	1	0	1	0.13798	0.491984	0.13678	0.463917	0.2434	0.050687	0.149416	0.984939
	MAP3K3	signaling	-0.171778	0.829924	0.138534	0.774944	-0.118795	0.769917	0.584042	0.726937	0.513193	0.181717	-0.183227	0.721175	0.00540643	0.915399	0.0558907	0.326719	0.108986	0.00493118	0.0362175	0.984939
	MAP3K5	signaling	0.745377	0.404578	0.0470451	0.946367	1.18201	0.0337752	-0.689735	0.0394051	-0.688015	0.105337	0.455461	0.51159	-0.0516854	0.3642	-0.0184144	0.729011	0.0722694	0.0232057	-0.00655614	0.984939
	MAP3K6	signaling	0.654046	0.434314	1.67688	0.0908529	0.362839	0.599212	0.88115	0.592713	-0.23999	0.766181	-0.0531669	0.961122	0.00674947	0.952179	0.0641652	0.538758	0.227864	0.0149755	0.00084689	0.995602
	MAP3K7	signaling	0.533209	0.571461	-1.05607	0.195317	-0.874768	0.324487	-0.76822	0.276723	0.219056	0.782872	-1.21579	0.153792	-0.0179962	0.740899	-0.0213989	0.647513	-0.036551	0.337609	-0.0119294	0.984939
	MAPK1	signaling	-1.12165	0.145007	0.962191	0.360633	-0.17659	0.847503	1.13943	0.837225	-0.17989	0.881299	-0.0116785	0.990715	0.0536817	0.3642	-0.0473885	0.525885	-0.0956286	0.0697264	-0.0117428	0.984939
	MAPK10	signaling	-0.0310434	0.978587	-0.104242	0.889051	-1.23831	0.0295069	-0.857101	0.0365031	0.0569705	0.925518	-1.48262	0.104473	0.0713424	0.3642	-0.087062	0.438636	-0.312822	5.56069e-06	-0.0396244	0.984939
	MAPK14	signaling	0.678752	0.383276	-0.580959	0.092043	-0.887288	0.0235457	-0.319756	0.0267301	-0.0206811	0.963568	-0.462483	0.403089	0.0233036	0.491984	-0.0353466	0.396889	-0.0717243	0.00731618	-0.011599	0.984939
	MAPK3	signaling	-1.22191	0.00760976	-0.00713412	0.988446	-0.129549	0.734896	0.606972	0.697486	0.901408	0.0401486	-0.294828	0.531278	0.0909331	0.283707	0.0941444	0.326719	0.0334765	0.602633	0.0891053	0.701701
	MAPK8	signaling	-0.566269	0.227689	0.14577	0.734802	-0.757112	0.0427224	-0.293128	0.0451377	-0.0477204	0.944984	-0.601681	0.228433	0.0064212	0.943118	-0.0890891	0.339483	-0.227083	4.33343e-05	-0.0673683	0.984939
	MAPK9	signaling	0.743366	0.369883	-0.85554	0.0395733	-1.37701	0.00494665	-0.435538	0.013689	-0.166236	0.782282	-0.475298	0.453116	0.0803476	0.3642	-0.137309	0.326719	-0.319903	3.64402e-07	-0.0503513	0.984939
	MTOR	signaling	0.182861	0.818755	-0.430954	0.390926	-0.63302	0.163971	-0.452424	0.148079	-0.0298211	0.970589	-0.0764104	0.913985	0.063265	0.195508	-0.00669374	0.886359	-0.0793531	0.0187232	0.00578532	0.984939
	NBR1	receptor	0.170929	0.917349	-0.464201	0.617036	-1.66975	0.0246858	1.65697	0.0328335	-0.184042	0.887409	-0.631109	0.446702	-0.0495205	0.336821	-0.0263036	0.514103	-0.00717067	0.824666	-0.0401439	0.701701
	NDP52	receptor	0	1	0	1	0	1	0	1	0	1	0	1	0	1	0	1	0	1	0	1
	NIX	NA	0	1	0	1	0	1	0	1	0	1	0	1	0	1	0	1	0	1	0	1
	NRAS	signaling	0.905412	0.385091	-0.294719	0.636138	-0.547663	0.519353	-0.177205	0.496464	-0.370063	0.581645	-0.589275	0.322468	-0.0594834	0.3642	-0.0770738	0.339483	-0.0618651	0.141471	-0.0544358	0.984939
	NRBF2	core	0.889477	0.400784	-1.29009	0.032055	-0.90045	0.25461	-0.437243	0.234825	-0.541838	0.581195	-0.238977	0.796862	-0.00125317	0.976854	-0.0619656	0.463917	-0.168247	0.00466539	-0.033065	0.984939
	OPTN	receptor	-0.700286	0.29049	-0.310706	0.477656	-0.84317	0.0154068	-0.179299	0.0189342	0.224385	0.528452	-0.456252	0.339041	0.0389506	0.491984	-0.0266004	0.660777	-0.14463	0.00423323	-0.0268297	0.984939
	PDPK1	signaling	-0.0513331	0.961036	0.723843	0.0423004	0.0935931	0.833454	0.727872	0.8116	0.129297	0.742928	0.163748	0.818064	0.0919173	0.194619	-0.0249163	0.697816	-0.0854981	0.0538375	-0.00805274	0.984939
	PIK3C3	signaling	-0.771954	0.164113	-0.0138698	0.977589	0.0755851	0.90234	-0.568562	0.873647	0.0415237	0.95277	-0.818479	0.187696	-0.0101536	0.842924	-0.0448205	0.396889	-0.100257	0.00407452	0.00624203	0.984939
	PIK3CA	signaling	-0.00161462	0.999242	-0.515495	0.389817	-0.372862	0.472315	-0.386784	0.44361	-0.132982	0.824216	-0.767639	0.196742	-0.00734346	0.896896	-0.0847218	0.324346	-0.120066	0.00921948	-0.010184	0.984939
	PIK3CB	signaling	-0.300899	0.797807	2.07262	0.0524799	1.39121	0.0351759	0.857604	0.0412877	-0.252976	0.726796	-0.0779609	0.931635	0.069581	0.3642	-0.0975292	0.330099	-0.199105	0.000400485	-0.0268945	0.984939
	PIK3CD	signaling	-0.2519	0.856868	0.345344	0.53365	-0.365519	0.514678	1.08579	0.487407	0.202956	0.828993	-0.897535	0.187555	0.0380796	0.735326	0.00989341	0.89494	-0.0507326	0.451642	-0.0092497	0.984939
	PIK3CG	signaling	0.210078	0.856425	0.20227	0.844824	-1.74682	0.00379186	0.590445	0.0127127	0.118953	0.891817	-0.473455	0.571206	-0.0246514	0.878233	0.0886011	0.57413	0.18413	0.0313286	0.0590588	0.984939
	PIK3R1	signaling	0.588919	0.285588	0.359846	0.432332	-1.06978	0.0101859	-0.474454	0.0183563	-0.247287	0.582626	-0.0453236	0.964096	0.0336599	0.643922	-0.0880506	0.339483	-0.257966	3.64402e-07	-0.0404681	0.984939
	PIK3R2	signaling	0	1	0	1	0	1	0	1	0	1	0	1	0	1	0	1	0	1	0	1
	PIK3R3	signaling	1.23389	0.339616	-0.614434	0.603364	-1.51091	0.0328288	1.31394	0.0383018	0.109711	0.902301	-0.367157	0.686323	0.0128524	0.874561	-0.0397718	0.525885	-0.100859	0.0414269	-0.00312485	0.984939
	PIK3R4	signaling	0.261728	0.798121	-0.243435	0.604344	-0.509507	0.248463	-0.647396	0.21716	-0.225242	0.595846	-0.971838	0.15736	-0.0130092	0.750153	-0.0746971	0.324346	-0.0919616	0.00731618	-0.0452691	0.854135
	PIK3R5	signaling	-0.445512	0.645002	0.641653	0.308187	0.522438	0.459345	0.873028	0.430764	0.0533759	0.949951	-0.534906	0.381482	0.00333948	0.976854	0.248604	0.326719	0.536094	6.06482e-06	0.173345	0.854135
	PIK3R6	signaling	0.218468	0.896775	-0.175191	0.83596	0.224893	0.823703	0.357214	0.800755	0.244439	0.813063	-1.40526	0.148492	-0.0148159	0.952179	0.171212	0.463917	0.448665	0.0017986	0.195466	0.984939
	PRKAA1	signaling	0.324167	0.858903	-0.383879	0.761147	-0.541925	0.605562	1.12701	0.609967	0.113143	0.935492	-0.971892	0.362077	-0.0648841	0.3642	-0.0469045	0.511856	-0.056964	0.277514	-0.0184457	0.984939
	PRKAA2	signaling	-0.00862798	0.994715	0.65953	0.314129	-0.265282	0.69363	1.33057	0.673409	0.41702	0.690567	0.111764	0.904	0.0574722	0.491984	-0.136428	0.326719	-0.280178	5.44222e-05	-0.0551361	0.984939
	PRKAB1	signaling	-0.3483	0.712732	0.317307	0.725799	-0.382838	0.637566	1.09766	0.63867	-0.482942	0.557372	0.150398	0.842884	-0.0170064	0.76516	-0.0416989	0.463917	-0.0360421	0.363357	-0.0256765	0.984939
	PRKAB2	signaling	0.517494	0.439919	-0.538868	0.173775	-0.913122	0.0237585	-0.378553	0.0293321	0.111927	0.806555	-0.105667	0.896258	0.0458071	0.491984	-0.00893052	0.892349	-0.0750452	0.0696597	0.00433608	0.984939
	PRKAG1	signaling	-0.57793	0.360611	-1.34799	0.0717124	-0.436023	0.618947	-0.0863465	0.627239	0.264988	0.65952	-0.699763	0.37298	-0.0633485	0.3642	-0.0820242	0.326719	-0.134177	0.00560126	-0.0998555	0.701701
	PRKAG2	signaling	-0.226246	0.793149	1.27301	0.0760226	-1.43202	0.0166016	0.24358	0.0199896	0.186135	0.858082	-0.733678	0.319479	0.0335922	0.491984	0.0279164	0.647513	0.00164154	0.974887	0.00474532	0.984939
	PRKAG3	signaling	0.406505	0.816969	0.29384	0.748741	-0.150709	0.889268	2.06516	0.86858	0.327255	0.709918	-0.0537717	0.955259	0	1	0	1	0	1	0	1
	PTEN	signaling	0.0970132	0.918848	0.163135	0.70356	-0.141167	0.733257	0.360932	0.697005	0.142949	0.734224	-0.770853	0.141652	-0.0221256	0.740899	-0.0868514	0.339483	-0.0787939	0.0706539	-0.00238187	0.984939
	RAF1	signaling	-0.154684	0.918038	1.42392	0.0418268	0.718916	0.178386	1.08563	0.173258	-0.126985	0.845126	-0.261902	0.731992	0.0111722	0.740899	0.0241339	0.514103	0.0716515	0.00259785	0.0105342	0.984939
	RB1CC1	core	0.601368	0.646375	-0.0934208	0.475379	1.2846	0.435002	-0.723977	0.424369	-0.42016	0.802937	-0.918731	0.575993	-0.0796688	0.336821	-0.0988716	0.326719	-0.21326	3.47965e-05	-0.0711651	0.701701
	RBCC1	NA	0	0.645393	0	0.472977	0	0.434545	0	0.423952	0	0.804929	0	0.576	0	1	0	1	0	1	0	1
	RHEB	signaling	-0.411366	0.64441	0.0853707	0.470575	-1.87728	0.434088	1.91583	0.423535	0.933401	0.806921	-0.243628	0.576006	-0.0730814	0.3642	-0.0563081	0.396889	-0.0495805	0.331105	-0.0725065	0.701701
	RPN10	NA	0	0.643427	0	0.468173	0	0.433631	0	0.423118	0	0.808913	0	0.576013	0	1	0	1	0	1	0	1
	RPS6KB1	signaling	0.451639	0.642444	0.805739	0.46577	0.0699037	0.433174	-0.203694	0.422701	-0.251961	0.810905	-0.883164	0.576019	-0.0304325	0.491984	-0.0371769	0.438636	-0.0375127	0.265124	-0.0150201	0.984939
	RPTOR	core	-1.1595	0.641462	-0.0147618	0.463368	0.317765	0.432717	0.505272	0.422284	-0.0377295	0.812897	-0.125813	0.576025	0.072337	0.3642	0.0488531	0.359663	0.0868299	0.0706539	0.00366446	0.984939
	SH3GLB1	signaling	0.0882	0.640479	0.36134	0.460966	-0.989393	0.43226	0.333637	0.421867	0.0267106	0.814889	-0.654005	0.576032	-0.0525843	0.3642	0.0123997	0.873706	0.0964532	0.0149755	0.0135675	0.984939
	SMURF1	mediator	-0.81578	0.639496	0.582292	0.458564	0.00975616	0.431803	0.5244	0.42145	0.476043	0.81688	-0.97698	0.576038	-0.00966964	0.827746	-0.0233266	0.57413	-0.0101552	0.737438	-0.0176554	0.984939
	SNAP29	fusion	-0.224286	0.638514	-0.173573	0.456161	-0.50831	0.431346	-0.12869	0.421033	0.0813507	0.818872	-0.825812	0.576045	-0.00741344	0.891764	-0.032685	0.612976	-0.0198391	0.637966	-0.109932	0.274449
	SOS1	signaling	0.391666	0.637531	-0.0953337	0.453759	-0.0486845	0.430889	0.155034	0.420616	0.0169977	0.820864	-0.099438	0.576051	0.0297122	0.491984	-0.0141581	0.736253	0.0549717	0.10112	0.0232093	0.984939
	SQSTM1	receptor	-0.436739	0.636548	0.693027	0.451357	2.2637	0.430432	0.745858	0.420199	0.527957	0.822856	0.106388	0.576058	0.0028436	0.959828	-0.00382026	0.956547	0.0775807	0.0839756	-0.0185924	0.984939
	STBD1	receptor	0	0.635565	0	0.448955	0	0.429975	0	0.419782	0	0.824848	0	0.576064	0	1	0	1	0	1	0	1
	STK11	signaling	-0.408634	0.634583	0.255782	0.446552	0.902924	0.429518	0.881906	0.419365	0.347717	0.82684	0.111441	0.576071	-0.0220725	0.778892	0.0500067	0.43336	0.0606231	0.235341	0.0301484	0.984939
	STX17	fusion	-0.256658	0.6336	0.0679939	0.44415	0.375677	0.429061	-0.077333	0.418948	-0.541357	0.828832	-0.663664	0.576077	-0.0216214	0.581952	-0.0386671	0.339483	0.0113155	0.6867	-0.0469164	0.701701
	TAX1BP1	receptor	0.709788	0.632617	-0.371483	0.441748	-0.878046	0.428604	-0.464197	0.418531	-0.157056	0.830824	-0.304534	0.576083	0.0199131	0.740899	-0.0592615	0.326719	-0.120903	0.00199222	-0.0612126	0.701701
	TBK1	signaling	0.384307	0.631635	-0.494562	0.439345	-0.619292	0.428147	-0.540591	0.418114	-0.0416597	0.832815	-0.235959	0.57609	-0.00295681	0.952179	-0.0568614	0.339483	-0.122791	0.00466539	-0.0266217	0.984939
	TECPR1	mediator	-1.23134	0.630652	1.4186	0.436943	0.397871	0.42769	0.395023	0.417697	-0.0524613	0.834807	-0.165035	0.576096	0.0287761	0.740899	-0.0307829	0.660777	-0.0762459	0.182812	-0.0284978	0.984939
	TFEB	signaling	0.644427	0.629669	2.12136	0.434541	1.12749	0.427233	0.592536	0.41728	0.361735	0.836799	0.229971	0.576103	-0.0979565	0.403636	0.11979	0.396889	0.303161	0.00158829	0.0447099	0.984939
	TOLLIP	receptor	-0.649246	0.628687	-0.184067	0.432139	-1.12708	0.426776	0.842227	0.416863	0.698987	0.838791	-0.835865	0.576109	0.126867	0.194619	-0.000686108	0.990601	-0.147873	0.0213346	0.0157511	0.984939
	TP53	signaling	0.16303	0.627704	1.0517	0.429736	-0.689438	0.426319	2.02806	0.416446	0.515639	0.840783	-0.124191	0.576116	-0.0231294	0.891764	0.143041	0.431675	0.478872	4.6578e-07	0.0457898	0.984939
	TP53INP2	core	0.710536	0.626721	0.000165371	0.427334	0.199175	0.425861	-0.15209	0.416029	0.359893	0.842775	-0.105722	0.576122	-0.0429715	0.778892	0.017266	0.91655	0.171632	0.0723743	-0.0357673	0.984939
	TSC1	signaling	0.131986	0.625738	-0.230548	0.424932	-0.535856	0.425404	-0.6962	0.415612	-0.0899972	0.844767	-0.33475	0.576128	0.0359978	0.365657	-0.0109504	0.72493	-0.0305214	0.200429	-0.000176904	0.995602
	TSC2	signaling	-1.96054	0.624756	-0.984557	0.42253	0.0677666	0.424947	0.0427951	0.415195	-0.0689016	0.846759	-0.014769	0.576135	0.0428337	0.581952	0.0218049	0.660777	0.0452241	0.416868	-0.00295877	0.984939
	ULK1	core	-0.0488056	0.623773	0.728111	0.420127	-0.591753	0.42449	-0.19493	0.414778	0.25713	0.848751	0.229463	0.576141	0.100409	0.3642	0.0922285	0.396889	0.0483468	0.536218	0.035377	0.984939
	ULK2	core	0.176688	0.62279	-0.239762	0.417725	-1.12162	0.424033	-0.601274	0.414361	0.00132972	0.850742	-0.622367	0.576148	-0.0350022	0.3642	-0.0696707	0.324346	-0.0631057	0.0138975	-0.0546702	0.701701
	ULK3	core	0.0252568	0.621808	0.431892	0.415323	0.28337	0.423576	0.662907	0.413944	0.142049	0.852734	-0.229602	0.576154	0.0294562	0.681339	0.00766255	0.91655	-0.00222326	0.974971	0.0180086	0.984939
	UVRAG	core	0.216486	0.620825	-0.166594	0.412921	-0.756178	0.423119	-0.00919624	0.413527	0.164879	0.854726	-0.276093	0.576161	-0.0152175	0.735326	-0.0332711	0.463917	-0.0475362	0.0992383	0.00463367	0.984939
	VAMP8	fusion	-0.613256	0.619842	0.759486	0.410518	-0.441985	0.422662	0.122895	0.41311	0.468137	0.856718	0.31228	0.576167	-0.0692134	0.740899	0.0361377	0.886359	0.432892	0.00039164	0.132261	0.984939
	VMP1	core	0.924085	0.618859	0.221103	0.408116	0.563046	0.422205	-0.197022	0.412693	-0.413001	0.85871	-1.11702	0.576173	-0.0877647	0.3642	-0.0604224	0.530971	0.0255243	0.688483	-0.0447149	0.984939
	VPS33A	core	-0.132879	0.617877	-0.240786	0.405714	0.0240796	0.421748	1.21149	0.412276	0.217532	0.860702	-0.710098	0.57618	-0.0259752	0.580432	-0.0259002	0.615245	-0.0644242	0.0525198	-0.0514927	0.762333
	VPS33B	core	0.290962	0.616894	-0.811574	0.403312	-1.17722	0.421291	-0.321707	0.411859	-0.301563	0.862694	-0.935991	0.576186	0.0106601	0.891764	-0.102133	0.326719	-0.163	0.000481634	-0.081499	0.701701
	WDFY3	mediator	-0.102042	0.615911	0.484466	0.400909	0.0601667	0.420834	1.03278	0.411442	0.0992793	0.864686	-0.153029	0.576193	0.0114591	0.740899	-0.030691	0.396889	-0.0121953	0.602633	0.00157563	0.984939
	WIPI1	core	0.232184	0.614929	-0.262556	0.398507	-0.23931	0.420377	-0.526227	0.411025	-0.0266069	0.866677	-1.07351	0.576199	-0.0500897	0.491984	0.0579293	0.438748	0.0814499	0.0637398	-0.00647849	0.984939
	WIPI2	core	-0.646573	0.613946	-0.0710844	0.396105	-0.78565	0.41992	-0.0261187	0.410608	0.299797	0.868669	0.0677794	0.576206	0.0391315	0.3642	-0.00325881	0.922866	-0.0365317	0.266377	-0.0185111	0.984939
	* 0 means unchanged or not detected.
